# Supplementary material for: Serum adipokine profiles in patients with microscopic polyangiitis and granulomatosis with polyangiitis: An exploratory analysis
Source: PLoS One. 2021 Jul 9;16(7):e0254226. doi: 10.1371/journal.pone.0254226 (PMC8270208; doi:10.1371/journal.pone.0254226)
Supplement: S1 File — (XLSX) [file pone.0254226.s001.xlsx]

## Sheet: Total 
Group	Pt No.	GENDER (m=1) (f=2)	Disease duration	AGE	WBC	Neutrophil	PLT	ESR	CRP	fasting sugar	Creatinin	Albumin	P-ANCA	C-ANCA	MPO	PR-3	SF-36 PCS	SF-36 MCS	FFS	BVAS (TOTAL)	High BVAS	GENERAL (P2N/W3)	CUTANEOUS (P3N/W6)	MUC MEMB / EYES (P3N/W6)	ENT (P3N/W6)	CHEST (P3N/W6)	CARDIOVASCULAR (P3N/W6)	ABDOMINAL (P4N/W9)	RENAL (P6N/W12)	NERVOUS SYSTEM (P6N/W9)	OTHER	Lab Data	Cholesterol	Triglyceride	HDL-Cholesterol	LDL-cholesterol	IL-6	TNF-alpha	Adiponectin	Chemerin	Resistin	Vaspin
1	1	1	21	75	3.19	2.13	149	20	6.6	90	0.94	2.1	0	0	0	0	33.125	64.8958	2	24	1	0	1	0	0	4	0	0	10	9	0		123.9	163	30	62	6.998	<0.001	11.1358	5.00586	9.1942	0.20868
1	2	2	26	66	13.58	11.09	368	67	3	92	0.86	3.6	1	0	1	0	61.875	81.7708	2	19	1	2	0	0	0	4	0	0	4	9			250.4	115	89	144	1.476	<0.001	27.1901	7.70247	22.8393	0.3458
1	3	2	1254	53	7.67	6.46	213	51	0.8	110	0.55	3.9	1	0	1	0	10	12.5	0	9	0	0	0	0	1	2	0	0	0	6			188.6	73	67	99	0.006	<0.001	19.3291	4.18735	9.11018	0.08477
1	4	2	1	30	16.54	15.43	259	9	1	84	0.63	3.5	0	0	0	0	50.625	48.229	1	8	0	0	2	0	0	0	0	0	0	6	0		204.8	114	85	100	<0.001	<0.001	12.5284	1.75802	7.45094	0.39798
1	5	1	176	70	8.57	5.14	355	77	15.5	87	0.85	3.8	1	0	1	0	36.5625	58.6458	2	5	0	0	0	0	0	2	0	0	0	3			187.1	68	66	110	12.516	<0.001	10.3937	9.89013	24.1959	0.08116
1	6	2	1819	71	8.59	3.48	160	20	0.4	75	0.71	3.8	1	0	1	0	56.25	71.0417	2	5	0	0	0	0	0	2	0	0	0	3			267.4	229	69	164	11.262	0.804	10.9988	6.25146	19.0319	0.49704
1	7	2	2169	74	4.68	2.35	193	10	0.4	90	0.67	4.2	1	0	1	0	32.5	39.6	2	1	0	0	0	0	0	0	0	0	0	1			195.1	122	63	117	59.62	0.032	13.5743	7.11237	17.2352	0.19497
1	8	2	84	77	7.7	5.33	466	120	41.4	89	0.82	2.4	1	0	1	0	42.4375	52.1875	1	24	1	0	2	0	6	4	0	0	12	0			86.2	60	40	30	34.1	<0.001	11.1028	11.3854	22.1598	0.03759
1	9	1	0	66	9.28	7.85	193	8	1.1	104	5.34	3.3	1	0	1	0	54.6875	48.9583	2	18	1	0	0	0	2	4	0	0	12	0	0		202.3	99	65	121	0.056	<0.001	18.9237	12.3418	28.364	0.40389
1	10	2	1	78	8.37	7.41	268	30	1.5	133	4.82	3.1	1	0	1	0	35.9375	54.0625	3	21	1	4	2	0	0	4	0	0	12	0			164.3	38	60	89	0.024	<0.001	22.7892	11.7222	31.7523	0.07934
1	11	2	0	76	7.26	6.47	497	120	125.6	153	3.07	2.4	1	0	1	0	34.375	71.25	3	19	1	3	0	0	0	4	0	0	12	0	0		103.4	99	31	42	62.72	0.004	20.8931	14.0349	31.3017	0.04157
1	12	2	1	56	11.06	10.12	339	106	89.7	122	3.2	2.4	1	0	1	0	15.3125	27.3958	2	18	1	2	0	0	0	4	0	0	12	0	0		147.1	143	21	91	0.068	<0.001	15.0828	13.929	26.7375	0.01205
1	13	2	3181	28	6.99	5.55	108	4	1.7	92	5.39	3.8	1	0	1	0	75	75	2	16	1	0	0	0	0	4	0	0	12	0			167.3	159	54	83	0.004	<0.001	13.4996	4.09988	26.5122	0.34053
1	14	2	30	76	6.11	5.18	221	38	21.8	134	1.62	3.7	1	0	1	0	45.9375	54.375	2	16	1	0	0	0	0	4	0	0	12	0			218	71	86	117	0.214	<0.001	18.4986	9.87662	19.4915	0.18686
1	15	1	0	70	13.63	10.68	719	120	120.7	76	5.2	2.4	1	0	1	0	17.8125	32.6041	3	17	1	2	0	0	0	3	0	0	12	0			82.1	81	27	40	48.16	<0.001	9.99316	14.9566	32.2081	0.01435
1	16	2	0	58	4.56	3.85	207	52	3.3	199	1.85	3.1	1	0	1	0	53.75	60.625	2	14	1	2	0	0	0	0	0	0	12	0	0		166.8	100	34	103	8.024	<0.001	13.0123	10.6955	20.9486	0.0766
1	17	2	10	74	8.85	8.12	295	53	10.5	155	4.72	3.1	1	0	1	0	68.75	79.06	3	14	1	2	0	0	0	0	0	0	12	0	0		123.7	55	47	57	27.36	<0.001	20.0999	12.2034	33.8783	0.00969
1	18	2	3	46	9.95	9.17	229	69	2.3	135	4.98	3.7	1	0	0	0	24.375	54.7917	2	12	1	0	0	0	0	0	0	0	12	0	0		189.9	65	65	102	211	0.452	18.1524	11.3733	26.4034	0.09016
1	19	2	0	62	5.38	4.42	164	70	3	87	0.92	3.1	1	0	1	0	75.9375	77.2917	0	18	1	2	0	0	2	4	0	0	10	0			174.8	82	44	111	41.64	<0.001	8.13546	15.2598	14.6719	0.06925
1	20	1	0	75	16.33	13.25	497	120	9.8	98	0.85	2.7	1	0	1	0	44.38	26.25	2	12	1	0	0	0	0	2	0	0	10	0	0		156.5	131	40	84	20.12	<0.001	11.8732	11.1774	17.7591	0.00471
1	21	1	22	51	9.15	4.87	398	42	20.1	216	0.87	3.5	1	0	1	0	56.875	72.92	1	11	0	1	0	0	0	0	0	0	10	0			336.1	421	51	220	0.004	<0.001	6.81609	8.48781	17.6785	0.02841
1	22	1	26	52	13.08	11.67	255	25	0.5	121	0.99	3.9	0	0	0	0	82.5	65.3125	1	10	0	0	0	0	0	0	0	0	10	0			205.5	72	87	102	<0.001	<0.001	16.3562	4.54768	22.4674	0.12343
1	23	2	632	51	7.71	5.88	111	83	9.7	105	7.52	2.7	1	0	1	0	48.44	60.31	2	16	1	0	4	2	0	4	0	0	6	0			161.3	130	45	88	20.2	<0.001	22.4328	12.157	30.6799	0.19497
1	24	1	144	54	10.87	7.88	237	23	1.6	84	4.07	4.2	1	0	1	0	58	47	2	6	0	0	0	0	0	0	0	0	6	0			185.6	199	39	110	6.806	<0.001	15.5681	7.71074	10.6549	0.04453
1	25	2	48	78	8.94	4.41	311	35	0.3	86	0.87	4	1	0	1	0	58.125	76.875	2	6	0	0	0	0	0	0	0	0	6	0	0		221.1	104	72	136	445.8	35.78	18.4606	9.36627	33.441	0.54563
1	26	2	101	56	5.2	4.44	227	3	1.6	93	2.36	3.6	1	0	1	0	48.75	43.13	2	6	0	0	0	0	0	0	0	0	6	0	0		216.8	208	52	125	0.648	<0.001	21.942	10.8914	25.083	0.47108
1	27	2	14	73	7.85	4.08	211	62	65	84	4.55	3.7	1	0	0	0	46.5625	72.1875	3	7	0	2	0	0	0	0	0	0	5	0	0		233.4	125	63	128	0.068	<0.001	31.5316	9.15303	24.3922	270.702
1	28	2	239	65	5.72	4.88	167	6	0.2	67	1.3	3.6	0	0	0	0	40.9375	45.3333	0	6	0	0	0	0	1	2	0	0	3	0			202	88	73	107	0.25	<0.001	46.651	5.7786	11.3955	1.06538
1	29	2	728	76	5.78	3.33	228	68	3.5	118	2.36	4.7	1	0	1	0	55.625	61.979	3	3	0	0	0	0	0	0	0	0	3	0			275.8	114	80	160	279.4	100.38	17.2363	10.3217	29.848	0.21268
1	30	1	320	38	7.6	5.03	326	44	10.9	85	1.2	3.9	1	0	1	0	98.75	92.1875	1	3	0	0	0	0	0	0	0	0	3	0			196.1	120	52	125	3.054	<0.001	13.536	9.78166	32.3871	0.00471
1	31	1	309	74	6.66	74.6	198	47	15.4	82	5.21	3.4	1	0	1	0	17.5	19.375	3	6	0	1	0	3	0	2	0	0	2	0			218.1	292	48	120	0.154	<0.001	20.4664	10.4323	34.7274	0.24127
1	32	2	460	34	5.27	4.23	116	50	0.8	81	0.91	4.1	1	0	0	0	95	87.5	1	2	0	0	0	0	0	0	0	0	2	0			223.9	97	67	138	256.2	2.6	10.2976	7.8257	32.8192	0.08297
1	33	2	774	42	6.53	3.62	301	30	0.3	94	1.37	3.7	0	0	0	0	61.25	55.9375	1	2	0	0	0	0	0	0	0	0	2	0			164.4	111	72	67	0.002	<0.001	19.6986	11.0909	17.1083	0.01205
1	34	2	1443	70	13.31	9.08	440	91	3.6	81	4.12	3	1	0	1	0	29.375	35.21	2	2	0	0	0	0	1	0	0	0	1	0			170.5	116	47	98	25.56	0.032	20.4597	13.4082	34.3546	0.12515
1	35	2	1524	73	3.32	62.6	120	40	2.5	90	0.66	3.9	0	0	0	0	61.875	83.125	2	1	0	0	0	0	0	0	0	0	1	0	0		217.3	81	61	136	0.014	<0.001	13.8105	11.8762	13.3863	0.11133
1	36	1	0	82	8.2	6.11	295	57	60.5	87	0.45	2.2	1	0	1	0	15	30.32	1	10	0	3	0	0	2	4	0	0	0	0	0		75	159	20	36	25.7	<0.001	3.43424	9.7544	34.5182	0.0494
1	37	2	2	56	13.76	10.83	561	120	179.1	177	0.36	2.6	1	0	1	0	9.06	34.38	1	7	0	3	0	0	0	4	0	0	0	0	0		116.7	114	21	69	100.4	<0.001	10.4349	3.63214	20.1576	0.03959
1	38	2	14	59	3.3	1.4	381	28	0.7	87	0.45	3.9	1	0	1	0	29.375	34.8958	1	6	0	2	2	0	0	2	0	0	0	0			109.5	98	49	40	0.076	<0.001	10.1145	5.75724	1.31958	0.13369
1	39	1	0	63	6.25	2.57	194	18	2.7	113	0.86	3.9	1	0	1	0	78.75	81.56	1	2	0	0	0	0	0	2	0	0	0	0	0		232.2	153	53	148	0.13	<0.001	7.52887	6.33044	15.1235	0.25539
1	40	2	964	63	6.8	4.55	300	36	2.1	86	0.63	4	0	0	0	0	47.5	50	0	3	0	0	0	0	3	0	0	0	0	0			193.9	112	52	124	0.168	<0.001	11.4701	8.94306	13.0956	0.10258
1	41	2	4124	45	9.29	5.75	250	20	1.1	86	0.67	4.2	0	0	0	0	73	71	1	4	0	0	4	0	0	0	0	0	0	0			227.6	107	85	127	266.2	575.4	19.1667	6.35004	27.3373	0.04354
1	42	1	461	61	2.43	1.46	220	34	0.7	106	1.54	4.1	1	0	0	0	78.125	73.125	1	0	0	0	0	0	0	0	0	0	0	0			222.4	90	70	130	0.996	<0.001	18.7295	11.5125	5.11283	0.13028
2	43	1	485	51	6.28	4.31	185	23	0.6	77	0.71	4.1	1	0	1	0	69.38	54.38	0	6	0	0	0	0	1	2	0	0	0	3	0		205.7	183	89	98	0.092	<0.001	6.96667	6.82382	14.7018	0.22862
2	44	1	595	51	4.12	3.32	220	17	0.2	129	0.83	4	0	0	0	0	47.5	46.145	1	6	0	1	0	0	0	2	0	0	0	3	0		283.4	83	80	184	<0.001	<0.001	10.4194	5.19727	5.20971	0.08025
2	45	2	677	81	7.09	4.2	219	26	0.4	120	0.66	4.1	0	0	0	0	84.375	80.625	2	5	0	0	0	0	0	2	0	0	0	3	0		174.8	110	57	98	0.612	<0.001	9.52002	7.54394	11.5557	0.00471
2	46	2	635	66	4.64	2.61	262	51	5.4	85	0.53	4	0	0	0	0	69.69	79.69	2	3	0	0	0	0	0	0	0	0	0	3	0		220.1	67	62	148	0.516	<0.001	14.447	8.48781	4.46969	0.25539
2	47	1	45	73	13.79	12.29	426	78	71	109	2.26	3.4	1	0	1	0	31.875	30.8333	3	21	1	0	0	0	6	0	3	0	12	0	0		152.9	105	57	69	74.84	<0.001	26.6375	10.4841	25.9462	0.06646
2	48	1	28	70	8.68	7.09	207	22	14.8	107	1.35	3	0	1	0	1	27.5	52.3958	1	24	1	0	0	0	6	6	0	0	12	0	0		181	195	34	114	18.562	<0.001	11.9401	7.23544	30.7427	0.44129
2	49	1	0	72	19.55	16.2	233	108	185.6	130	2.65	2	1	0	1	0	18.125	26.25	2	19	1	2	0	0	2	3	0	0	12	0	0		85.8	135	20	36	109.58	<0.001	6.80438	9.21028	34.2497	0.10609
2	50	1	0	57	14.22	11.53	365	17	0.6	130	1.6	4	1	0	1	0	67.8125	64.4792	1	15	1	0	0	0	0	3	0	0	12	0	0		146.2	156	29	92	<0.001	<0.001	5.85428	5.26737	21.2147	0.09284
2	51	2	0	73	13.43	11.57	514	97	67.7	177	5.58	2.7	1	0	1	0	11.25	17.5	3	23	1	3	0	6	0	0	0	0	12	0	0		185.5	243	34	102	2.754	<0.001	13.8509	5.26737	29.9584	1.19069
2	52	2	0	54	6.65	5.15	230	69	7.1	80	4.17	3.5	0	1	0	1	38.75	17.19	1	9	0	0	0	0	1	2	0	0	6	0	0		283.8	79	126	121	<0.001	<0.001	46.651	10.4129	19.9458	0.75506
2	53	1	69	42	9.5	8.2	324	60	21	142	6.84	3.6	0	1	0	1	47.5	39.17	2	16	1	0	0	0	2	6	3	0	5	0	0		223.6	235	40	140	13.234	<0.001	33.2462	6.61906	34.3063	0.23653
2	54	2	2304	69	14.58	9.5	494	119	115.6	89	0.41	3	0	1	0	1	25.625	33.75	1	10	0	0	0	1	3	6	0	0	0	0	0		166.6	80	45	105	2.852	<0.001	20.7875	10.1243	17.4904	0.30791
2	55	2	0	22	7.78	6.67	506	95	88.7	128	0.41	3.2	0	1	0	1	68.4375	55.625	0	16	1	3	0	4	6	3	0	0	0	0	0		138.5	279	36	72	22	<0.001	13.567	6.33044	25.2327	0.05801
2	56	2	47	62	16.5	13.8	315	33	0.6	104	0.6	4.9	1	0	1	0	68.125	67.1875	1	3	0	0	0	0	0	3	0	0	0	0	0		288.9	271	63	172	<0.001	<0.001	9.17779	7.94731	27.3835	0.06646
2	57	1	3245	45	14.14	12.91	430	37	5.7	97	0.83	4	0	1	0	1	42.5	61.25	0	5	0	0	0	0	3	2	0	0	0	0	0		206.2	100	81	101	2.222	<0.001	15.4932	10.1838	33.3645	0.06366
2	58	2	7	61	5.05	3.04	210	40	9.5	106	0.66	4.1	0	0	0	0	36.5625	61.25	0	5	0	0	0	0	3	2	0	0	0	0	0		249	132	86	140	0.008	<0.001	14.6884	10.8411	35.4972	1.35819
2	59	2	218	72	10.21	8.45	251	52	1	128	0.73	3.8	1	0	1	0	63	58	1	5	0	0	0	0	3	2	0	0	0	0	0		174.5	88	59	97	<0.001	<0.001	9.62871	4.14384	26.7957	34.8723
2	60	1	47	66	6.54	4.97	334	45	1.3	127	0.68	3.2	0	0	0	0	31.25	55.9375	1	4	0	0	0	0	2	2	0	0	0	0	0		178.6	81	57	102	0.002	<0.001	26.6056	4.62703	22.3122	0.04354
2	61	2	29	67	16.52	15.67	275	3	0.1	122	1.13	3.4	1	0	1	0	15	51	2	4	0	2	0	0	0	2	0	0	0	0	0		199.2	84	67	122	<0.001	<0.001	15.7997	6.75	12.8138	0.21668
2	62	1	136	62	6.56	5.86	252	46	20.6	136	1.89	3.2	0	0	0	0	18	34	2	5	0	2	0	0	0	0	0	0	0	0	0		193.5	174	29	133	3.268	<0.001	5.87108	17.8364	27.3109	0.06646
2	63	1	1762	70	6.89	4.67	229	41	0.9	122	1.28	4.6	0	0	0	0	86.25	72.1875	2	0	0	0	0	0	0	0	0	0	0	0	0		255.7	185	59	151	0.358	<0.001	11.9965	8.0355	23.681	0.30944
